# Supplementary material for: Relationship between Amino Acid Metabolism and Bovine In Vitro Follicle Activation and Growth
Source: Animals (Basel). 2023 Mar 23;13(7):1141. doi: 10.3390/ani13071141 (PMC10093075; doi:10.3390/ani13071141)
Supplement: Supplementary file 1 [file animals-13-01141-s001.zip]

Archive with 1 entries (1 files):
- Sakaguchi et al. Animals Supplemental figure revised.pptx
